# Supplementary material for: Synergistic Effect of Motivation for the Elderly and Support for Going Out II: Measures to Induce Elderly Men to Go Out
Source: Geriatrics (Basel). 2024 Feb 18;9(1):21. doi: 10.3390/geriatrics9010021 (PMC11285032; doi:10.3390/geriatrics9010021)
Supplement: Supplementary file 1 [file geriatrics-09-00021-s001.zip]

Archive with 1 entries (1 files):
- geriatrics-2739624-supplementary.pdf
